# Supplementary material for: Marine Sponge-Derived Gukulenin A Sensitizes Ovarian Cancer Cells to PARP Inhibition via Ferroptosis Induction
Source: Mar Drugs. 2025 Mar 22;23(4):138. doi: 10.3390/md23040138 (PMC12028354; doi:10.3390/md23040138)
Supplement: Supplementary file 1 [file marinedrugs-23-00138-s001.zip › Supplementary Table S1.xlsx]

## Sheet: Sheet1
Supplementary Table S1. GO functional enrichment analysis of GUA with the top 15 BPs including cellular responses to oxidative and ROS stresses.
No.	GO ID	Description	Enriched genes
1	GO:0030574	collagen catabolic process	MMP9/MMP13/MMP3/MMP1/MMP8
2	GO:0032103	positive regulation of response to external stimulus	BTK/ADAM17/SYK/AGTR1/MMP8/CCR1/MAPK1/IGF1R/MET
3	GO:1904645	response to amyloid-beta	BACE1/MMP9/MMP13/MMP3/IGF1R
4	GO:0022617	extracellular matrix disassembly	MMP9/MMP13/MMP3/MMP1/MMP8
5	GO:0023061	signal release	BACE1/BTK/SYK/REN/AGTR1/KCNA5/TACR2/TACR1
6	GO:0010817	regulation of hormone levels	BTK/REN/AGTR1/KCNA5/BACE2/TACR2/TACR1/IGF1R
7	GO:0032963	collagen metabolic process	MMP9/MMP13/MMP3/MMP1/MMP8
8	GO:0000302	response to reactive oxygen species	BTK/MMP9/KCNA5/MAPK1/TACR1/MET
9	GO:0071492	cellular response to UV-A	MMP9/MMP3/MMP1
10	GO:0050900	leukocyte migration	MMP9/ADAM17/SYK/CCR1/PTAFR/MAPK1/TACR1
11	GO:0070141	response to UV-A	MMP9/MMP3/MMP1
12	GO:0002687	positive regulation of leukocyte migration	ADAM17/CCR1/PTAFR/MAPK1/TACR1
13	GO:0006979	response to oxidative stress	BTK/MMP9/MMP3/KCNA5/MAPK1/TACR1/MET
14	GO:0046879	hormone secretion	BTK/REN/AGTR1/KCNA5/TACR2/TACR1
15	GO:0009914	hormone transport	BTK/REN/AGTR1/KCNA5/TACR2/TACR1
